# Supplementary material for: Human CD8+ T Cells Exhibit a Shared Antigen Threshold for Different Effector Responses
Source: J Immunol. 2020 Aug 17;205(6):1503–12. doi: 10.4049/jimmunol.2000525 (PMC7477745; doi:10.4049/jimmunol.2000525)
Supplement: Data Supplement [file JI_2000525.zip]

Archive with 2 entries (2 files):
- JI_2000525_Supplemental_Figures_1.pdf
- manifest.xml
